# Supplementary material for: The Impact of Permethrin and Cypermethrin on Plants, Soil Enzyme Activity, and Microbial Communities
Source: Int J Mol Sci. 2023 Feb 2;24(3):2892. doi: 10.3390/ijms24032892 (PMC9917378; doi:10.3390/ijms24032892)
Supplement: Supplementary file 1 [file ijms-24-02892-s001.zip]

Archive with 1 entries (1 files):
- ijms-2138952-supplementary.pdf
